# Supplementary material for: Time Patterns in Internal Human Exposure Data to Bisphenols, Phthalates, DINCH, Organophosphate Flame Retardants, Cadmium and Polyaromatic Hydrocarbons in Europe
Source: Toxics. 2023 Sep 28;11(10):819. doi: 10.3390/toxics11100819 (PMC10610666; doi:10.3390/toxics11100819)
Supplement: Supplementary file 1 [file toxics-11-00819-s001.zip]

Archive with 1 entries (1 files):
- toxics-2601066-supplementary.pdf
